# Supplementary material for: Prevalence and associated factors of pediatric hypertension in Jazan region, south of the Kingdom of Saudi Arabia. A pilot cross-sectional study
Source: PLoS One. 2023 Jul 10;18(7):e0287698. doi: 10.1371/journal.pone.0287698 (PMC10332581; doi:10.1371/journal.pone.0287698)
Supplement: S4 File — (XLSX) [file pone.0287698.s004.xlsx]

## Sheet: Group D (Data Collection Sheet)
عمركبالسنوات؟	الجنس؟	مكانالسكن؟	هلتذهبللمدرسة؟	إذاكانتالإجابةنعمفيأيصف؟	المستوىالتعليميللأب؟	فيأيمجاليعمل؟	المستوىالتعليميللأم	فيأيمجالتعمل؟	هل2و1اقارب	هللديكإخوة؟	كممعددهم	إذاكانتالاجابهبنعم،ماهوترتيبكبين	كمهودخلالاسرهالشهري؟	هليعانيأحدأفرادعائلتكمنمرضارتفاع	إذاكانتالإجابةبنعم،منمنأفرادالعا	هليعانيالطفلمنامراضأخرى؟	إذاكانتالإجابةبنعم،ماهونوعالمرض؟	SystolicbloodpressuremmHg	DiastolicbloodpressuremmHg	Weightkg	Heightcm	Dx	Hieght	HIEGHT2	BMI	BMIDX
12	1	1	1	8	5	2	5	2	1	1	3	2	4	0	#NULL!	0	#NULL!	106	67	35	140	1	1.4	1.96	17.8571	2
6	2	1	1	3	5	2	5	2	1	1	1	2	4	0	#NULL!	0	#NULL!	98	57	19	104	1	1.04	1.0816	17.5666	3
9	1	1	1	5	4	3	5	2	0	1	2	2	3	1	4	0	#NULL!	97	62	26.9	132	1	1.32	1.7424	15.4385	2
8	1	1	1	3	4	3	5	2	0	1	2	3	2	1	4	0	#NULL!	86	52	23	132	1	1.32	1.7424	13.2002	1
14	1	1	1	8	5	2	3	3	0	0	0	0	2	1	#NULL!	0	#NULL!	114	74	60	150	2	1.5	2.25	26.6667	3
6	1	1	1	1	4	2	5	2	0	1	1	1	2	0	#NULL!	0	#NULL!	90	50	14	118	1	1.18	1.3924	10.0546	1
9	2	3	1	4	4	3	5	2	0	1	3	1	3	1	4	0	#NULL!	100	60	23	118	1	1.18	1.3924	16.5182	2
10	1	2	1	5	5	2	5	1	0	1	4	2	4	1	1	0	#NULL!	107	67	33.1	145	1	1.45	2.1025	15.7432	2
14	1	1	1	9	5	3	2	1	1	1	2	1	3	1	1	0	#NULL!	133	80	52	163	3	1.63	2.6569	19.5717	2
10	1	1	1	5	3	2	1	1	1	1	2	1	4	1	4	1	1	110	64	27	139	1	1.39	1.9321	13.9744	2
14	2	1	1	9	4	2	4	1	0	1	3	1	2	1	#NULL!	0	#NULL!	135	83	60	156	3	1.56	2.4336	24.6548	3
11	1	1	1	6	5	2	5	2	0	1	3	3	4	0	#NULL!	0	#NULL!	104	53	37	138	1	1.38	1.9044	19.4287	2
12	1	1	1	6	5	2	5	2	0	1	3	1	4	0	#NULL!	0	#NULL!	113	84	55	147	3	1.47	2.1609	25.4524	3
9	1	1	1	5	4	2	4	1	0	1	5	3	4	0	#NULL!	0	#NULL!	100	60	19.6	130	1	1.3	1.69	11.5976	1
9	2	1	1	5	5	2	5	2	0	1	4	2	4	0	#NULL!	0	#NULL!	119	73	45	132	3	1.32	1.7424	25.8264	4
14	1	1	1	10	4	2	4	1	1	1	3	1	3	0	#NULL!	1	3	114	79	46	149	3	1.49	2.2201	20.7198	2
10	2	1	1	4	6	2	4	1	0	1	2	1	2	0	#NULL!	0	#NULL!	83	56	30.5	131	1	1.31	1.7161	17.7729	2
7	1	1	1	2	6	2	4	1	0	1	2	2	2	0	#NULL!	0	#NULL!	101	72	36.2	135	2	1.35	1.8225	19.8628	4
10	1	1	1	6	5	2	4	1	0	1	3	1	3	1	4	0	#NULL!	102	69	48	140	1	1.4	1.96	24.4898	4
11	2	2	1	7	4	3	4	1	0	1	3	1	3	0	#NULL!	0	#NULL!	113	62	45	143	2	1.43	2.0449	22.006	3
7	2	2	1	3	2	2	4	1	1	1	2	1	1	0	#NULL!	0	#NULL!	104	75	26.2	119	3	1.19	1.4161	18.5015	3
7	2	2	1	2	4	3	4	3	0	1	3	3	3	0	#NULL!	0	#NULL!	106	56	24	123	1	1.23	1.5129	15.8636	2
6	2	1	1	1	4	2	5	2	0	1	4	3	3	0	#NULL!	0	#NULL!	128	100	17	104	3	1.04	1.0816	15.7175	2
9	2	1	1	5	2	1	1	1	0	1	2	3	4	1	2	0	#NULL!	115	68	23.4	132	2	1.32	1.7424	13.4298	2
7	2	1	1	2	5	2	4	1	0	1	1	3	3	0	#NULL!	0	#NULL!	102	72	25	120	2	1.2	1.44	17.3611	2
11	2	1	1	6	5	2	4	1	0	1	2	2	2	0	#NULL!	0	#NULL!	92	78	30	137	3	1.37	1.8769	15.9838	2
11	1	1	1	7	5	2	4	1	1	1	2	1	2	1	1	0	#NULL!	107	76	80.9	148	2	1.48	2.1904	36.9339	4
10	1	1	1	5	5	2	5	2	1	1	2	1	3	0	#NULL!	0	#NULL!	109	78	67	149	2	1.49	2.2201	30.1788	4
14	1	1	1	9	5	2	4	1	1	1	5	1	3	1	1	0	#NULL!	127	74	70	156	3	1.56	2.4336	28.764	4
14	1	1	1	9	5	2	4	1	0	1	5	3	3	0	#NULL!	0	#NULL!	138	78	70	156	3	1.56	2.4336	28.764	4
7	1	1	1	2	5	2	4	2	1	1	4	3	3	0	#NULL!	0	#NULL!	94	74	28	120	3	1.2	1.44	19.4444	3
11	2	2	1	6	5	2	4	1	0	1	6	3	4	0	#NULL!	1	2	119	75	39.5	150	2	1.5	2.25	17.5556	2
9	1	1	1	9	4	3	4	1	0	1	2	1	3	0	#NULL!	0	#NULL!	94	66	27	135	1	1.35	1.8225	14.8148	2
12	1	1	1	8	5	2	5	1	0	1	9	3	3	0	#NULL!	0	#NULL!	102	79	61	149	3	1.49	2.2201	27.4762	4
12	1	1	1	8	5	2	5	1	0	1	6	2	3	0	#NULL!	0	#NULL!	82	54	28	149	1	1.49	2.2201	12.612	1
9	2	1	1	5	5	2	5	2	1	1	2	1	4	1	2	0	#NULL!	96	59	34	140	1	1.4	1.96	17.3469	2
7	1	1	1	3	5	2	5	2	1	1	1	3	4	1	2	0	#NULL!	106	63	28	134	1	1.34	1.7956	15.5937	2
6	1	1	1	3	5	2	4	1	0	1	4	3	3	0	#NULL!	0	#NULL!	103	65	27	123	1	1.23	1.5129	17.8465	3
10	2	1	1	5	5	2	4	1	1	1	4	2	3	0	#NULL!	0	#NULL!	102	72	30	136	1	1.36	1.8496	16.2197	2
8	1	1	1	3	5	2	5	1	1	1	2	2	3	0	#NULL!	0	#NULL!	85	64	19	120	1	1.2	1.44	13.1944	1
7	2	1	1	2	5	2	5	2	0	1	2	1	3	0	#NULL!	0	#NULL!	105	74	20	118	3	1.18	1.3924	14.3637	2
11	1	1	1	6	5	2	5	1	1	1	2	1	3	0	#NULL!	0	#NULL!	95	66	32	138	1	1.38	1.9044	16.8032	2
11	2	1	1	8	5	2	4	1	0	1	3	1	3	1	4	0	#NULL!	102	67	39	133	1	1.33	1.7689	22.0476	3
7	2	1	1	2	5	2	4	1	0	1	3	2	3	1	4	0	#NULL!	92	55	19	107	1	1.07	1.1449	16.5953	2
8	2	1	1	4	5	2	4	1	0	1	6	2	2	0	#NULL!	0	#NULL!	103	75	34	126	2	1.26	1.5876	21.416	4
7	2	1	1	8	5	4	5	2	0	1	3	3	4	0	#NULL!	0	#NULL!	107	74	22	125	2	1.25	1.5625	14.08	2
9	2	1	1	5	6	2	6	2	1	0	0	0	3	0	#NULL!	0	#NULL!	93	80	43	146	3	1.46	2.1316	20.1726	3
7	2	1	1	2	5	2	5	1	1	1	2	1	3	0	#NULL!	0	#NULL!	94	57	23	120	1	1.2	1.44	15.9722	2
6	2	1	1	2	5	2	4	1	0	1	3	3	3	1	4	0	#NULL!	90	60	20	106	1	1.06	1.1236	17.7999	3
13	2	1	1	8	5	2	5	2	1	1	5	2	4	1	2	0	#NULL!	108	77	140	28	3	0.28	0.0784	15	1
12	2	1	1	7	5	2	5	2	1	1	2	2	4	0	#NULL!	0	#NULL!	116	63	45	144	3	1.44	2.0736	21.7014	3
11	1	1	1	6	5	2	5	2	1	1	2	3	3	0	#NULL!	0	#NULL!	104	70	43	140	1	1.4	1.96	21.9388	3
7	2	2	1	3	5	2	5	1	0	1	2	2	3	1	4	0	#NULL!	104	80	27	122	3	1.22	1.4884	18.1403	3
7	1	1	1	3	4	2	2	1	0	1	3	2	1	1	1	0	#NULL!	103	62	30	130	1	1.3	1.69	17.5	2
10	2	1	1	6	4	2	2	1	0	1	3	2	1	1	1	0	#NULL!	97	77	28	138	3	1.38	1.9044	14.7028	2
11	1	1	1	7	5	2	5	2	0	0	0	0	3	0	#NULL!	0	#NULL!	90	63	40.7	155	1	1.55	2.4025	16.9407	2
12	1	1	1	6	5	2	5	2	0	1	3	1	4	1	3	0	#NULL!	108	61	42	142	1	1.42	2.0164	20.8292	2
7	2	1	1	3	5	2	5	2	0	1	3	2	4	1	3	0	#NULL!	84	69	122	25	1	0.25	0.0625	1952	2
6	2	1	1	2	5	2	5	2	0	1	3	3	4	1	3	0	#NULL!	74	50	22	120	1	1.2	1.44	15.2778	2
8	2	1	1	4	5	2	5	1	0	1	2	1	3	0	#NULL!	0	#NULL!	94	66	22.5	123	1	1.23	1.5129	14.8721	2
7	1	1	1	2	5	2	5	1	0	1	3	2	3	0	#NULL!	0	#NULL!	84	60	18	113	1	1.13	1.2769	14.0966	2
11	1	1	1	6	5	2	5	1	0	1	2	1	3	0	#NULL!	0	#NULL!	98	52	25	134	1	1.34	1.7956	13.9229	1
11	2	1	1	6	5	2	4	1	1	1	2	1	4	0	#NULL!	0	#NULL!	89	48	28	134	1	1.34	1.7956	15.5937	2
8	2	2	1	5	4	3	4	1	1	1	3	1	2	0	#NULL!	0	#NULL!	70	54	31	130	1	1.3	1.69	18.3432	2
6	2	1	1	1	5	2	5	2	0	1	3	3	2	0	#NULL!	0	#NULL!	90	75	27	112	3	1.12	1.2544	21.5242	4
6	2	1	1	2	5	2	4	1	0	0	0	0	2	0	#NULL!	0	#NULL!	78	60	20	110	1	1.1	1.21	16.5289	2
6	2	2	1	2	4	3	4	1	1	1	3	3	3	0	#NULL!	0	#NULL!	74	58	20.6	129	1	1.29	1.6641	12.3791	1
11	2	3	1	7	5	2	5	2	0	1	2	2	4	0	#NULL!	0	#NULL!	102	69	29	131	1	1.31	1.7161	16.8988	2
9	2	1	1	4	4	2	3	1	1	1	1	1	1	0	#NULL!	0	#NULL!	86	62	24	128	1	1.28	1.6384	14.6484	2
7	1	1	1	2	4	2	3	1	1	1	1	3	1	0	#NULL!	0	#NULL!	86	64	21	131	1	1.31	1.7161	12.237	1
14	1	2	1	10	4	3	4	1	1	1	2	1	1	1	4	0	#NULL!	85	66	23.8	143	1	1.43	2.0449	11.6387	1
12	1	2	1	7	5	2	5	2	0	1	4	3	4	0	#NULL!	0	#NULL!	99	74	34	146	1	1.46	2.1316	15.9505	2
7	1	1	1	2	5	2	5	1	0	1	1	1	4	1	6	0	#NULL!	126	73	22	128	3	1.28	1.6384	13.4277	2
8	1	1	1	3	4	2	3	1	1	1	3	2	2	0	#NULL!	0	#NULL!	77	58	21	121	1	1.21	1.4641	14.3433	2
11	1	1	1	6	5	2	4	1	0	1	3	2	3	0	#NULL!	1	8	82	57	34	139	1	1.39	1.9321	17.5974	2
8	1	1	1	4	4	2	3	1	1	1	3	3	2	0	#NULL!	0	#NULL!	81	57	22	136	1	1.36	1.8496	11.8945	1
9	1	2	1	4	5	2	5	1	1	1	3	2	4	1	6	0	#NULL!	103	65	26	129	1	1.29	1.6641	15.6241	2
7	1	2	1	2	5	2	5	1	1	1	3	3	4	1	6	0	#NULL!	82	52	20	116	1	1.16	1.3456	14.8633	2
11	2	2	1	5	5	2	5	1	1	1	3	1	4	1	6	0	#NULL!	87	65	37.8	145	1	1.45	2.1025	17.9786	2
11	1	1	1	6	4	2	4	2	1	1	9	3	3	0	#NULL!	0	#NULL!	94	68	45.5	148	1	1.48	2.1904	20.7725	2
9	2	2	1	5	6	2	3	1	1	1	1	1	4	1	4	0	#NULL!	92	69	23	127	1	1.27	1.6129	14.26	2
13	1	2	1	9	5	2	5	2	0	1	4	2	3	0	#NULL!	0	#NULL!	106	77	47	144	2	1.44	2.0736	22.6659	2
7	2	2	1	2	6	2	3	1	1	1	1	3	4	1	4	0	#NULL!	102	77	21	126	3	1.26	1.5876	13.2275	1
14	1	2	1	9	5	2	5	2	0	1	4	2	3	0	#NULL!	0	#NULL!	127	85	74	150	3	1.5	2.25	32.8889	4
11	1	1	1	6	4	3	5	2	0	1	3	1	4	1	1	0	#NULL!	102	70	54	145	1	1.45	2.1025	25.6837	4
7	1	1	1	2	4	3	5	2	0	1	2	2	4	0	#NULL!	0	#NULL!	92	65	36	126	1	1.26	1.5876	22.6757	4
8	1	2	1	3	5	2	4	1	0	1	2	3	4	1	1	0	#NULL!	87	58	24	131	1	1.31	1.7161	13.9852	2
7	1	2	1	2	4	3	5	1	0	1	2	2	2	0	#NULL!	0	#NULL!	90	48	27	136	1	1.36	1.8496	14.5978	2
9	1	2	1	4	4	3	5	1	0	1	2	1	3	0	#NULL!	0	#NULL!	102	61	30	142	1	1.42	2.0164	14.878	2
8	1	1	1	4	6	2	5	2	0	1	2	2	4	1	3	0	#NULL!	87	61	40	137	1	1.37	1.8769	21.3117	4
11	1	2	1	5	4	3	4	2	0	1	3	3	3	0	#NULL!	0	#NULL!	105	70	31	126	2	1.26	1.5876	19.5263	2
11	2	1	1	7	5	2	5	2	1	1	2	3	4	0	#NULL!	0	#NULL!	121	69	38	148	3	1.48	2.1904	17.3484	2
7	1	1	1	2	5	1	5	2	0	1	2	3	2	0	#NULL!	0	#NULL!	85	61	24	115	1	1.15	1.3225	18.1474	3
8	1	1	1	3	5	1	5	2	0	1	1	1	2	0	#NULL!	0	#NULL!	96	73	34	128	2	1.28	1.6384	20.752	3
8	2	1	1	4	3	2	1	1	0	1	2	2	1	0	#NULL!	0	#NULL!	95	72	22	116	2	1.16	1.3456	16.3496	2
11	1	1	1	6	3	2	1	1	0	1	2	1	1	0	#NULL!	0	#NULL!	89	62	33.8	140	1	1.4	1.96	17.2449	2
9	1	1	1	4	4	2	4	1	1	1	6	2	3	0	#NULL!	0	#NULL!	82	59	18	121	1	1.21	1.4641	12.2942	1
13	2	1	1	8	5	2	5	2	0	1	4	2	3	0	#NULL!	0	#NULL!	109	75	62	148	2	1.48	2.1904	28.3053	4
6	1	1	0	12	5	2	5	2	0	1	4	2	3	0	#NULL!	0	#NULL!	88	59	22	117	1	1.17	1.3689	16.0713	2
6	2	2	0	12	5	3	5	2	0	0	0	0	3	1	3	1	1	89	66	7	107	1	1.07	1.1449	6.11407	1
10	2	1	1	6	5	2	5	1	0	1	5	2	4	1	7	0	#NULL!	109	54	53	113	2	1.13	1.2769	41.5068	4
11	1	1	1	7	4	2	5	1	0	1	1	1	2	0	#NULL!	0	#NULL!	97	66	39	143	1	1.43	2.0449	19.0718	2
7	2	1	1	2	4	2	5	2	0	1	1	3	2	0	#NULL!	0	#NULL!	102	73	28	118	3	1.18	1.3924	20.1092	4
11	2	1	1	7	4	2	5	2	0	1	8	2	4	1	2	0	#NULL!	127	77	42	148	3	1.48	2.1904	19.1746	2
13	1	3	1	9	4	2	4	1	0	1	4	3	2	0	#NULL!	0	#NULL!	93	61	37	154	1	1.54	2.3716	15.6013	2
8	2	1	1	4	4	2	4	1	1	1	9	1	2	1	6	0	#NULL!	92	63	29	136	1	1.36	1.8496	15.6791	2
6	1	1	1	1	4	2	4	1	1	1	9	2	2	1	6	0	#NULL!	83	60	16	109	1	1.09	1.1881	13.4669	2
12	1	1	1	8	3	3	5	2	1	1	3	2	3	0	#NULL!	0	#NULL!	119	74	59	149	3	1.49	2.2201	26.5754	4
7	2	1	1	2	5	2	5	2	1	1	1	1	4	0	#NULL!	0	#NULL!	95	65	29	114	1	1.14	1.2996	22.3146	4
6	2	1	0	12	5	2	5	1	0	1	5	3	4	1	1	0	#NULL!	90	70	21	115	2	1.15	1.3225	15.879	2
10	1	1	1	5	5	2	5	1	0	1	4	1	4	0	#NULL!	0	#NULL!	105	59	25	137	1	1.37	1.8769	13.3198	1
8	1	1	1	4	5	2	5	2	0	1	1	1	4	0	#NULL!	0	#NULL!	92	58	35	132	1	1.32	1.7424	20.0872	3
12	1	1	1	7	3	2	3	1	0	1	8	3	2	0	#NULL!	0	#NULL!	102	64	42	142	1	1.42	2.0164	20.8292	2
7	1	1	1	2	5	2	5	1	0	1	1	3	2	0	#NULL!	0	#NULL!	91	49	25	140	1	1.4	1.96	12.7551	1
9	1	1	1	5	5	2	5	1	0	1	1	1	2	1	6	0	#NULL!	110	60	39	150	1	1.5	2.25	17.3333	2
14	1	1	1	9	6	2	4	1	1	1	2	1	3	0	#NULL!	0	#NULL!	91	75	29	147	1	1.47	2.1609	13.4203	1
12	1	1	1	7	6	2	4	1	1	1	3	3	4	1	3	0	#NULL!	124	74	60	150	2	1.5	2.25	26.6667	4
14	1	1	1	10	5	2	5	1	0	1	4	2	2	1	1	0	#NULL!	105	55	49	148	1	1.48	2.1904	22.3703	2
7	2	1	1	3	5	2	5	1	0	1	1	1	1	0	#NULL!	1	1	95	70	31	125	1	1.25	1.5625	19.84	4
9	2	1	1	4	5	2	5	2	0	1	4	3	4	1	6	0	#NULL!	78	58	26	129	1	1.29	1.6641	15.6241	2
12	2	1	1	7	5	2	5	2	0	1	4	2	4	1	6	0	#NULL!	100	70	30	138	1	1.38	1.9044	15.753	2
7	1	1	1	2	4	2	5	1	0	1	5	2	2	1	1	0	#NULL!	75	62	38	120	1	1.2	1.44	26.3889	4
8	1	1	1	4	4	2	5	1	0	1	5	2	2	1	1	1	1	95	70	24	139	1	1.39	1.9321	12.4217	1
6	1	1	1	2	4	3	5	1	1	1	3	3	4	1	2	0	#NULL!	86	73	20	110	2	1.1	1.21	16.5289	2
11	1	1	1	4	4	3	5	1	1	1	3	1	4	1	2	0	#NULL!	80	58	28	120	1	1.2	1.44	19.4444	2
6	1	2	1	2	5	2	5	1	1	1	3	3	2	0	#NULL!	0	#NULL!	81	58	17.5	126	1	1.26	1.5876	11.0229	1
14	2	1	1	9	5	2	5	1	0	0	0	0	3	0	#NULL!	0	#NULL!	110	74	40	150	1	1.5	2.25	17.7778	2
9	2	2	1	5	5	2	5	1	1	1	3	2	2	0	#NULL!	0	#NULL!	101	59	27	128	2	1.28	1.6384	16.4795	2
6	1	1	1	2	5	2	5	1	0	1	2	1	3	1	2	0	#NULL!	95	69	34	135	2	1.35	1.8225	18.6557	3
7	2	1	1	3	3	2	4	1	0	1	2	2	1	1	1	0	#NULL!	89	64	38	131	1	1.31	1.7161	22.1432	4
6	2	1	0	12	3	2	4	1	0	1	2	3	1	1	1	0	#NULL!	85	64	21	113	1	1.13	1.2769	16.4461	2
6	2	2	1	2	5	3	5	1	1	1	3	1	2	1	3	0	#NULL!	101	61	21	114	1	1.14	1.2996	16.1588	2
7	2	1	1	2	5	2	5	1	1	1	2	2	3	1	2	0	#NULL!	81	60	22	117	1	1.17	1.3689	16.0713	2
10	2	1	1	5	5	2	5	1	1	1	2	1	3	1	2	0	#NULL!	110	73	28	137	2	1.37	1.8769	14.9182	2
12	1	1	1	7	1	2	1	1	1	1	9	3	1	0	#NULL!	0	#NULL!	102	59	37	148	1	1.48	2.1904	16.8919	2
14	1	1	1	9	1	2	1	1	1	1	9	3	1	0	#NULL!	0	#NULL!	110	75	73	148	1	1.48	2.1904	33.3272	4
6	2	1	1	2	5	2	5	2	0	1	1	1	2	1	1	0	#NULL!	99	69	34	119	1	1.19	1.4161	24.0096	4
10	1	1	1	4	5	2	5	1	1	1	2	1	4	0	#NULL!	1	1	113	74	64	150	1	1.5	2.25	28.4444	4
9	1	1	1	4	5	2	5	2	0	1	2	2	4	0	#NULL!	0	#NULL!	107	68	33	127	2	1.27	1.6129	20.46	3
11	1	2	1	6	5	2	5	1	1	1	1	1	4	0	#NULL!	0	#NULL!	104	71	28	136	1	1.36	1.8496	15.1384	2
7	2	1	1	2	5	2	5	1	0	1	1	3	3	0	#NULL!	0	#NULL!	100	70	21	121	1	1.21	1.4641	14.3433	2
10	1	1	1	5	5	2	5	1	0	1	1	1	3	0	#NULL!	0	#NULL!	86	66	29	142	1	1.42	2.0164	14.3821	2
12	1	3	1	6	6	2	4	1	0	1	3	2	4	1	4	0	#NULL!	77	50	34	147	1	1.47	2.1609	15.7342	2
11	1	1	1	7	4	2	1	1	0	1	7	3	3	1	1	0	#NULL!	97	64	32	140	1	1.4	1.96	16.3265	2
12	2	1	1	8	2	1	5	1	0	0	0	0	1	0	#NULL!	0	#NULL!	94	73	37	140	1	1.4	1.96	18.8776	2
13	1	1	1	9	5	2	4	1	1	1	1	1	3	0	#NULL!	0	#NULL!	102	69	30	148	1	1.48	2.1904	13.6961	1
11	2	1	1	8	5	2	4	1	1	1	1	3	3	0	#NULL!	0	#NULL!	94	71	33	138	1	1.38	1.9044	17.3283	2
9	1	1	1	4	4	3	4	1	0	1	1	3	2	0	#NULL!	0	#NULL!	80	60	21	127	1	1.27	1.6129	13.02	1
12	2	1	1	8	2	2	2	1	1	1	7	3	2	0	#NULL!	0	#NULL!	100	86	62	155	3	1.55	2.4025	25.8065	4
11	1	1	1	7	4	3	4	1	0	1	1	1	3	0	#NULL!	0	#NULL!	94	71	33	138	1	1.38	1.9044	17.3283	2
7	1	1	1	2	5	2	5	1	0	1	1	1	3	1	1	0	#NULL!	102	65	22	126	1	1.26	1.5876	13.8574	2
13	1	1	1	9	4	2	3	1	0	1	1	3	3	0	#NULL!	0	#NULL!	86	52	26	146	1	1.46	2.1316	12.1974	1
14	1	1	1	9	4	2	3	1	1	1	1	1	2	0	#NULL!	0	#NULL!	92	59	31	153	1	1.53	2.3409	13.2428	1
14	1	2	1	9	5	2	4	1	1	1	2	1	3	0	#NULL!	0	#NULL!	93	66	46	150	1	1.5	2.25	20.4444	2
11	1	2	1	6	5	2	4	1	1	1	2	2	3	1	3	0	#NULL!	91	68	120	30	1	0.3	0.09	20.8	2
8	2	2	1	4	5	2	3	1	1	1	2	3	3	0	#NULL!	0	#NULL!	80	55	20	122	1	1.22	1.4884	13.4372	2
8	1	1	1	5	5	2	5	2	1	0	0	0	4	0	#NULL!	1	2	83	53	51	143	1	1.43	2.0449	24.9401	4
6	1	1	1	2	5	2	4	1	1	1	5	2	2	0	#NULL!	0	#NULL!	104	85	16	112	3	1.12	1.2544	12.7551	1
10	1	1	1	5	5	2	4	1	1	1	5	2	2	0	#NULL!	0	#NULL!	101	77	37	135	2	1.35	1.8225	20.3018	3
8	2	1	1	3	5	2	3	1	1	1	5	3	3	0	#NULL!	0	#NULL!	65	55	21	128	1	1.28	1.6384	12.8174	1
7	2	1	1	2	5	2	5	2	0	1	2	1	2	0	#NULL!	0	#NULL!	97	71	20	124	1	1.24	1.5376	13.0073	1
6	2	1	1	2	5	2	5	2	0	0	0	0	4	0	#NULL!	0	#NULL!	93	64	20	115	1	1.15	1.3225	15.1229	2
10	1	1	1	5	4	2	5	1	0	1	1	1	2	0	#NULL!	1	1	80	61	25	138	1	1.38	1.9044	13.1275	1
6	1	1	1	2	4	3	5	1	0	1	3	3	3	0	#NULL!	0	#NULL!	86	65	13	93	1	0.93	0.8649	15.0306	2
7	1	2	1	2	5	2	4	1	1	1	1	1	3	0	#NULL!	0	#NULL!	90	65	47	129	1	1.29	1.6641	28.2435	4
6	2	1	1	2	5	2	3	1	0	0	0	0	3	0	#NULL!	0	#NULL!	95	68	23	127	1	1.27	1.6129	14.26	2
6	1	2	1	2	4	2	5	2	1	1	1	3	2	0	#NULL!	0	#NULL!	96	66	17	110	2	1.1	1.21	14.0496	2
11	1	2	1	5	4	2	5	2	1	1	1	1	2	0	#NULL!	0	#NULL!	103	60	43	142	1	1.42	2.0164	21.3251	3
7	1	2	1	3	5	2	5	1	1	1	1	1	4	0	#NULL!	0	#NULL!	80	65	15	120	1	1.2	1.44	10.4167	1
8	2	2	1	3	4	2	5	1	1	1	3	2	2	0	#NULL!	0	#NULL!	88	66	19	116	1	1.16	1.3456	14.1201	2
8	2	1	1	4	5	2	5	1	0	0	0	0	4	0	#NULL!	0	#NULL!	118	83	45	112	3	1.12	1.2544	35.8737	4
8	2	1	1	3	4	3	4	1	0	1	3	2	2	1	3	0	#NULL!	107	69	21	123	1	1.23	1.5129	13.8806	2
10	1	1	1	6	5	1	1	1	0	1	9	2	1	0	#NULL!	0	#NULL!	83	61	32	138	1	1.38	1.9044	16.8032	2
8	1	3	1	2	5	2	5	2	1	1	5	3	4	1	5	0	#NULL!	91	41	21	120	1	1.2	1.44	14.5833	2
8	2	3	1	2	5	2	5	2	1	1	5	3	4	1	5	0	#NULL!	105	71	31	112	2	1.12	1.2544	24.713	4
10	2	3	1	5	5	2	4	2	1	1	4	2	3	0	#NULL!	0	#NULL!	95	65	30	130	1	1.3	1.69	17.7515	2
7	1	1	1	2	5	2	5	2	0	1	1	3	4	0	#NULL!	0	#NULL!	75	47	20	126	1	1.26	1.5876	12.5976	1
9	2	1	1	5	5	2	5	2	1	1	4	3	4	1	1	0	#NULL!	101	33	29	130	1	1.3	1.69	17.1598	2
11	2	1	1	6	5	2	4	1	1	1	3	3	3	0	#NULL!	0	#NULL!	100	70	39	140	1	1.4	1.96	19.898	2
6	2	1	1	2	5	2	5	2	0	1	1	1	3	1	2	0	#NULL!	95	63	20	105	1	1.05	1.1025	18.1406	3
8	2	2	1	3	5	2	5	1	0	1	2	2	4	0	#NULL!	0	#NULL!	89	31	20	127	1	1.27	1.6129	12.4	1
10	1	2	1	5	5	2	5	1	0	1	2	1	4	0	#NULL!	1	5	100	70	38	132	1	1.32	1.7424	21.809	3
13	1	2	1	8	5	2	4	1	1	1	8	3	3	0	#NULL!	0	#NULL!	84	64	45	141	1	1.41	1.9881	22.6347	2
14	1	2	1	10	5	2	4	1	0	1	3	2	3	0	#NULL!	0	#NULL!	101	56	37	150	1	1.5	2.25	16.4444	2
10	2	2	1	5	5	2	4	1	1	1	8	3	3	0	#NULL!	0	#NULL!	95	57	146	52	1	0.52	0.2704	23	4
8	1	3	1	2	4	2	4	1	1	1	2	1	3	1	4	0	#NULL!	93	54	22	119	1	1.19	1.4161	15.5356	2
10	2	2	1	5	5	2	5	1	1	1	3	3	4	0	#NULL!	0	#NULL!	94	74	18	120	2	1.2	1.44	12.5	1
7	1	1	1	2	4	2	4	1	1	1	3	2	2	1	2	0	#NULL!	102	60	30	120	1	1.2	1.44	20.8333	4
8	1	1	1	4	6	2	5	1	0	0	0	0	3	1	1	0	#NULL!	95	78	36	136	2	1.36	1.8496	19.4637	3
10	1	1	1	5	5	2	5	2	1	1	3	1	3	0	#NULL!	0	#NULL!	104	63	42	141	1	1.41	1.9881	21.1257	3
12	1	2	1	7	5	2	5	2	1	1	3	3	4	0	#NULL!	0	#NULL!	87	61	36	133	1	1.33	1.7689	20.3516	2
6	2	1	1	2	4	1	2	1	1	1	5	2	1	0	#NULL!	0	#NULL!	82	64	22	125	1	1.25	1.5625	14.08	2
7	2	1	1	2	5	2	4	1	1	1	2	3	3	0	#NULL!	0	#NULL!	114	32	27	130	3	1.3	1.69	15.9763	2
14	1	1	1	9	5	2	5	1	1	1	3	3	4	0	#NULL!	0	#NULL!	113	84	40	149	3	1.49	2.2201	18.0172	2
10	1	2	1	5	5	2	5	1	0	1	1	1	3	0	#NULL!	0	#NULL!	102	81	31	132	3	1.32	1.7424	17.7916	2
8	1	1	1	3	5	2	5	1	1	1	1	1	1	1	1	0	#NULL!	102	65	31	132	1	1.32	1.7424	17.7916	2
8	1	1	1	3	5	2	2	1	1	1	7	2	3	1	2	0	#NULL!	94	62	24	120	1	1.2	1.44	16.6667	2
9	1	1	1	4	5	2	4	1	1	1	4	2	2	1	1	0	#NULL!	95	58	27	128	1	1.28	1.6384	16.4795	2
12	1	1	1	6	5	2	5	1	1	1	2	1	3	0	#NULL!	0	#NULL!	112	75	43	147	2	1.47	2.1609	19.8991	2
7	1	1	1	3	5	2	5	1	0	1	2	3	3	0	#NULL!	0	#NULL!	95	72	30	124	2	1.24	1.5376	19.5109	3
11	1	2	1	7	2	3	5	2	1	1	6	2	2	0	#NULL!	0	#NULL!	105	80	39	145	3	1.45	2.1025	18.5493	2
7	2	2	1	4	2	3	5	2	1	1	6	3	2	0	#NULL!	0	#NULL!	90	70	30	120	2	1.2	1.44	20.8333	4
9	1	1	1	4	5	2	5	1	1	1	5	2	3	0	#NULL!	0	#NULL!	90	63	27	129	1	1.29	1.6641	16.225	2
6	2	1	1	2	5	2	5	1	1	1	5	3	3	0	#NULL!	0	#NULL!	90	70	18	110	2	1.1	1.21	14.876	2
10	2	1	1	5	5	2	5	1	1	1	5	1	3	0	#NULL!	0	#NULL!	117	75	48	149	2	1.49	2.2201	21.6206	3
11	2	1	1	6	5	2	5	1	1	1	5	1	3	0	#NULL!	0	#NULL!	96	71	34	149	1	1.49	2.2201	15.3146	2
13	2	2	1	8	6	2	5	1	1	1	4	2	4	1	1	0	#NULL!	124	73	41	148	3	1.48	2.1904	18.718	2
9	1	2	1	4	6	2	5	1	1	1	4	2	4	0	#NULL!	0	#NULL!	95	75	23	133	3	1.33	1.7689	13.0024	1
12	1	2	1	6	5	1	2	1	1	1	5	2	4	1	2	0	#NULL!	101	60	47	142	1	1.42	2.0164	23.3089	3
12	1	1	1	7	5	2	6	2	1	1	2	1	4	0	#NULL!	0	#NULL!	85	65	27	136	1	1.36	1.8496	14.5978	1
12	1	1	1	8	4	2	5	2	0	1	4	2	4	0	#NULL!	0	#NULL!	121	82	43	148	3	1.48	2.1904	19.6311	2
10	1	2	1	5	4	2	4	2	1	1	2	3	2	0	#NULL!	0	#NULL!	103	63	33	135	1	1.35	1.8225	18.107	2
11	2	2	1	6	4	1	5	2	0	1	2	1	3	0	#NULL!	0	#NULL!	100	70	48	134	1	1.34	1.7956	26.732	4
13	1	3	1	8	4	3	4	1	1	1	4	1	3	0	#NULL!	0	#NULL!	109	72	45	149	1	1.49	2.2201	20.2694	2
12	1	3	1	7	4	3	4	1	1	1	4	2	3	0	#NULL!	0	#NULL!	102	70	32	141	1	1.41	1.9881	16.0958	2
8	1	1	1	4	2	1	1	1	0	1	1	3	2	0	#NULL!	0	#NULL!	109	87	40	138	3	1.38	1.9044	21.004	4
10	1	2	1	5	4	2	5	2	0	1	4	1	3	1	2	1	4	107	72	44	133	1	1.33	1.7689	24.8742	4
8	1	2	1	4	4	2	4	1	0	1	4	2	2	0	#NULL!	0	#NULL!	96	66	31	128	1	1.28	1.6384	18.9209	3
6	1	2	1	1	4	2	1	1	0	1	4	1	2	0	#NULL!	0	#NULL!	84	62	35	120	1	1.2	1.44	24.3056	4
9	1	1	1	6	5	2	5	2	0	1	3	1	2	0	#NULL!	0	#NULL!	98	70	30	138	1	1.38	1.9044	15.753	2
10	2	1	1	7	5	2	5	2	0	1	3	1	2	0	#NULL!	0	#NULL!	89	64	34	134	1	1.34	1.7956	18.9352	2
9	1	1	1	4	4	1	3	1	1	1	6	3	2	0	#NULL!	0	#NULL!	96	67	23	130	1	1.3	1.69	13.6095	2
12	1	1	1	7	5	2	5	1	1	1	3	2	2	0	3	0	#NULL!	105	63	38	146	1	1.46	2.1316	17.827	2
10	1	1	1	5	5	2	5	1	1	1	3	3	2	0	#NULL!	0	#NULL!	90	54	25	138	1	1.38	1.9044	13.1275	1
10	2	2	1	5	4	3	3	1	1	1	9	3	2	0	#NULL!	1	1	88	70	43	144	1	1.44	2.0736	20.7369	3
14	1	2	1	10	4	2	2	1	1	1	9	2	2	0	#NULL!	0	#NULL!	106	89	88	168	3	1.68	2.8224	31.1791	4
7	2	1	1	3	5	2	4	1	0	1	5	2	4	0	#NULL!	0	#NULL!	113	41	28	132	2	1.32	1.7424	16.0698	2
10	1	1	1	5	5	2	5	1	0	1	2	1	3	0	#NULL!	0	#NULL!	100	60	41	143	1	1.43	2.0449	20.0499	2
14	1	1	1	10	5	2	4	1	0	1	5	2	4	1	1	0	#NULL!	118	62	68	170	1	1.7	2.89	23.5294	3
12	1	2	1	7	5	2	5	2	0	1	6	1	4	0	#NULL!	0	#NULL!	93	55	32	142	1	1.42	2.0164	15.8699	2
10	1	2	1	5	5	2	5	2	0	1	6	2	4	0	#NULL!	0	#NULL!	92	60	28	138	1	1.38	1.9044	14.7028	2
14	2	2	1	9	5	2	5	2	0	1	6	2	4	0	#NULL!	0	#NULL!	123	77	56	155	2	1.55	2.4025	23.3091	2
11	2	1	1	7	3	3	2	1	1	1	8	3	2	1	2	0	#NULL!	129	83	52	160	3	1.6	2.56	20.3125	2
12	1	1	1	6	5	2	4	1	0	1	2	1	2	1	6	0	#NULL!	73	59	29	130	1	1.3	1.69	17.1598	2
7	2	1	1	2	5	2	4	1	0	1	2	3	2	0	#NULL!	0	#NULL!	87	50	20	116	1	1.16	1.3456	14.8633	2
7	1	1	1	2	5	2	4	1	0	1	2	3	2	0	#NULL!	0	#NULL!	96	53	16	112	1	1.12	1.2544	12.7551	1
7	2	1	1	2	6	2	5	2	0	1	4	2	2	0	#NULL!	0	#NULL!	96	50	20	120	1	1.2	1.44	13.8889	2
6	1	1	1	2	6	2	5	2	0	1	6	2	2	0	#NULL!	0	#NULL!	85	53	15	107	1	1.07	1.1449	13.1016	1
11	1	1	1	6	4	2	5	1	0	1	6	2	3	0	#NULL!	0	#NULL!	106	80	24	137	3	1.37	1.8769	12.787	1
10	2	1	1	5	4	2	5	1	0	1	6	2	3	0	#NULL!	0	#NULL!	80	60	21	128	1	1.28	1.6384	12.8174	1
9	1	2	1	5	5	2	3	1	1	1	3	2	3	0	#NULL!	1	1	98	70	21	118	2	1.18	1.3924	15.0819	2
10	1	1	1	4	5	2	5	2	0	1	3	2	3	0	#NULL!	0	#NULL!	114	86	49	135	3	1.35	1.8225	26.8861	4
13	1	1	1	8	4	3	5	2	1	1	3	1	3	0	#NULL!	0	#NULL!	95	64	55	150	1	1.5	2.25	24.4444	3
12	2	1	1	7	4	3	5	2	0	1	0	2	3	0	#NULL!	0	#NULL!	98	52	26	145	1	1.45	2.1025	12.3662	1
12	1	1	1	7	5	2	5	2	0	0	2	2	2	0	#NULL!	0	#NULL!	115	72	54	155	1	1.55	2.4025	22.4766	3
6	2	1	1	2	4	3	5	1	0	0	0	0	3	0	#NULL!	0	#NULL!	78	63	18	110	1	1.1	1.21	14.876	2
10	1	1	1	5	5	2	5	1	0	1	1	1	3	1	3	0	#NULL!	82	52	27	144	1	1.44	2.0736	13.0208	1
10	1	1	1	5	6	2	5	2	1	1	2	1	4	0	#NULL!	0	#NULL!	105	78	35	140	3	1.4	1.96	17.8571	2
8	2	2	1	4	4	3	4	1	0	0	0	0	2	0	#NULL!	0	#NULL!	95	74	28	130	2	1.3	1.69	16.568	2
13	1	1	1	8	6	2	6	2	0	1	1	1	4	0	#NULL!	0	#NULL!	114	72	56	152	1	1.52	2.3104	24.2382	3
8	1	1	1	5	6	2	6	2	0	1	1	2	4	0	#NULL!	0	#NULL!	83	65	31	135	1	1.35	1.8225	17.0096	2
9	1	1	1	5	1	1	4	2	0	1	1	1	2	1	1	0	#NULL!	85	69	19	124	1	1.24	1.5376	12.3569	1
6	2	1	1	2	5	2	5	1	1	1	3	3	3	0	#NULL!	0	#NULL!	87	67	17	109	1	1.09	1.1881	14.3086	2
11	1	1	1	5	5	2	4	1	1	1	3	1	2	1	4	0	#NULL!	107	52	27	135	1	1.35	1.8225	14.8148	2
7	1	2	1	2	5	2	5	1	0	1	2	2	3	0	#NULL!	0	#NULL!	99	61	19	120	1	1.2	1.44	13.1944	1
8	2	2	1	4	5	2	5	1	0	1	2	1	3	0	#NULL!	0	#NULL!	101	59	30	132	1	1.32	1.7424	17.2176	2
12	1	1	1	6	5	2	4	1	0	1	4	3	3	0	#NULL!	0	#NULL!	90	59	28	133	1	1.33	1.7689	15.829	2
14	1	1	1	9	5	2	4	1	0	1	4	2	3	0	#NULL!	0	#NULL!	100	56	38	148	1	1.48	2.1904	17.3484	2
7	2	1	1	3	6	2	6	2	0	0	0	0	3	1	3	0	#NULL!	110	75	24	130	2	1.3	1.69	14.2012	2
6	1	2	1	2	5	2	4	2	1	1	2	2	2	0	#NULL!	0	#NULL!	98	67	15	120	1	1.2	1.44	10.4167	1
9	2	2	1	4	5	2	4	2	1	1	2	1	2	0	#NULL!	0	#NULL!	100	72	18	133	1	1.33	1.7689	10.1758	1
7	1	3	1	3	6	2	5	1	0	1	3	1	4	1	3	0	#NULL!	98	45	27	130	1	1.3	1.69	15.9763	2
10	1	3	1	5	6	2	5	1	0	1	3	1	4	1	4	0	#NULL!	106	57	56	145	1	1.45	2.1025	26.635	4
13	2	1	1	7	4	4	5	1	1	1	4	1	1	0	#NULL!	1	2	115	78	32	143	2	1.43	2.0449	15.6487	2
10	2	1	1	5	4	4	5	1	1	1	3	2	1	0	#NULL!	0	#NULL!	98	51	34	134	1	1.34	1.7956	18.9352	2
9	1	1	1	4	4	2	2	2	1	1	2	3	3	1	2	0	#NULL!	97	66	37	136	1	1.36	1.8496	20.0043	3
10	1	1	1	5	4	2	5	2	1	1	4	3	4	1	1	1	9	120	87	36	130	3	1.3	1.69	21.3018	3
13	1	1	1	8	6	2	5	1	0	1	1	1	3	0	#NULL!	0	#NULL!	102	71	36	155	1	1.55	2.4025	14.9844	1
10	1	1	1	4	4	3	5	1	0	1	3	1	2	1	6	0	#NULL!	104	55	28	136	1	1.36	1.8496	15.1384	2
8	2	1	1	3	4	3	5	1	0	1	3	2	2	0	#NULL!	0	#NULL!	102	54	18	132	1	1.32	1.7424	10.3306	1
10	2	1	1	5	2	1	5	2	1	1	5	3	3	0	#NULL!	0	#NULL!	107	50	35	140	1	1.4	1.96	17.8571	2
14	1	2	1	9	2	2	5	2	1	1	4	2	4	0	#NULL!	0	#NULL!	109	64	49	160	1	1.6	2.56	19.1406	2
10	2	2	1	5	2	2	5	2	1	1	4	2	4	1	6	0	#NULL!	91	71	27	137	1	1.37	1.8769	14.3854	2
14	1	1	1	9	5	2	5	1	0	1	2	1	3	0	#NULL!	0	#NULL!	109	77	71	155	2	1.55	2.4025	29.5525	4
14	1	2	1	11	6	2	5	2	0	1	10	3	4	0	#NULL!	0	#NULL!	125	73	50	160	2	1.6	2.56	19.5312	2
14	1	1	1	10	6	2	5	2	0	1	10	1	4	0	#NULL!	0	#NULL!	112	64	50	166	1	1.66	2.7556	18.1449	2
11	1	2	1	6	5	2	4	2	0	1	6	2	3	0	#NULL!	0	#NULL!	101	47	33	148	1	1.48	2.1904	15.0657	2
7	1	1	1	2	5	2	4	1	0	1	6	3	3	0	#NULL!	0	#NULL!	121	72	23	125	3	1.25	1.5625	14.72	2
12	1	1	1	7	2	2	4	1	0	1	5	1	1	0	#NULL!	0	#NULL!	112	64	44	148	1	1.48	2.1904	20.0877	2
7	1	1	1	2	2	2	4	1	0	1	5	2	1	0	#NULL!	0	#NULL!	108	80	29	124	3	1.24	1.5376	18.8606	3
6	2	1	1	2	6	2	5	2	0	1	2	1	3	1	1	0	#NULL!	100	88	20	116	3	1.16	1.3456	14.8633	2
6	1	1	1	2	5	2	5	2	0	1	1	3	3	0	#NULL!	0	#NULL!	111	48	23	110	3	1.1	1.21	19.0083	3
10	2	1	1	4	4	2	4	1	1	1	1	1	2	1	3	0	#NULL!	122	71	31	126	3	1.26	1.5876	19.5263	2
9	2	1	1	4	5	2	4	1	1	1	3	2	2	0	#NULL!	0	#NULL!	98	70	21	128	1	1.28	1.6384	12.8174	1
10	2	1	1	6	5	2	4	1	1	1	2	1	3	0	#NULL!	0	#NULL!	98	70	26	126	1	1.26	1.5876	16.3769	2
9	2	2	1	4	5	3	5	1	1	1	1	1	3	0	#NULL!	0	#NULL!	82	60	34	144	1	1.44	2.0736	16.3966	2
9	1	2	1	4	5	2	5	2	0	1	3	2	4	0	#NULL!	0	#NULL!	98	73	21	133	2	1.33	1.7689	11.8718	1
10	2	1	1	5	5	2	5	2	1	1	3	2	4	1	2	0	#NULL!	113	65	38	140	2	1.4	1.96	19.3878	2
8	1	3	1	3	5	2	5	2	1	1	3	3	3	1	2	0	#NULL!	109	86	25	137	3	1.37	1.8769	13.3198	1
6	1	1	1	2	5	2	5	2	0	1	4	3	3	0	#NULL!	0	#NULL!	107	89	31	118	3	1.18	1.3924	22.2637	4
12	1	1	1	6	5	2	5	2	0	1	4	2	3	0	#NULL!	0	#NULL!	113	67	64	150	1	1.5	2.25	28.4444	4
10	2	2	1	5	5	2	5	2	0	1	2	1	2	0	#NULL!	0	#NULL!	106	80	46	145	3	1.45	2.1025	21.8787	3
8	1	2	1	4	4	2	4	1	0	1	3	2	3	0	#NULL!	0	#NULL!	118	72	39	142	3	1.42	2.0164	19.3414	3
6	2	1	1	2	5	2	6	2	0	0	0	0	2	1	1	0	#NULL!	98	80	25	114	3	1.14	1.2996	19.2367	4
10	2	1	1	5	5	2	5	2	0	1	3	2	3	1	3	0	#NULL!	97	69	24	135	1	1.35	1.8225	13.1687	1
7	1	1	1	2	5	2	5	2	0	1	2	2	4	1	1	0	#NULL!	61	49	16	117	1	1.17	1.3689	11.6882	1
6	1	1	1	1	5	3	5	2	0	1	2	2	2	0	#NULL!	0	#NULL!	102	75	20	130	3	1.3	1.69	11.8343	1
11	1	1	1	6	5	2	4	1	0	1	3	1	3	0	#NULL!	0	#NULL!	127	78	40	150	3	1.5	2.25	17.7778	2
12	1	1	1	8	6	2	5	2	1	1	2	3	4	0	#NULL!	0	#NULL!	124	70	58	165	2	1.65	2.7225	21.3039	2
6	1	1	1	2	6	2	5	2	0	1	2	3	4	0	#NULL!	1	7	93	60	16	113	1	1.13	1.2769	12.5303	1
14	2	1	1	10	4	2	4	2	0	1	2	2	3	0	#NULL!	0	#NULL!	100	80	38	149	3	1.49	2.2201	17.1163	2
13	1	1	1	8	5	2	5	2	0	1	3	2	3	0	#NULL!	1	1	94	62	25	130	1	1.3	1.69	14.7929	1
10	1	1	1	5	5	2	5	2	0	1	3	0	3	0	#NULL!	0	#NULL!	88	75	19	127	2	1.27	1.6129	11.78	1
12	1	1	1	8	5	2	4	2	0	1	2	1	2	0	#NULL!	0	#NULL!	103	55	40	148	1	1.48	2.1904	18.2615	2
10	1	1	1	6	5	3	3	1	0	1	3	1	3	1	1	0	#NULL!	88	60	34	137	1	1.37	1.8769	18.115	2
6	2	1	1	2	5	2	3	1	0	1	2	3	3	0	#NULL!	0	#NULL!	92	61	18	113	1	1.13	1.2769	14.0966	2
13	1	1	1	9	5	2	4	2	0	1	7	2	3	1	1	0	#NULL!	103	72	40	165	1	1.65	2.7225	14.6924	1
10	1	1	1	5	5	2	4	2	0	1	6	2	3	1	1	0	#NULL!	99	50	34	152	1	1.52	2.3104	14.7161	2
9	1	1	1	4	4	2	4	1	0	1	4	1	2	0	#NULL!	0	#NULL!	85	56	29	136	1	1.36	1.8496	15.6791	2
6	1	2	1	2	3	1	3	1	1	1	3	3	2	0	#NULL!	0	#NULL!	111	57	24	134	2	1.34	1.7956	13.366	2
12	1	2	1	6	3	1	1	1	1	1	2	3	1	0	#NULL!	0	#NULL!	115	80	37	137	2	1.37	1.8769	19.7134	2
10	1	2	1	5	3	1	1	1	1	1	2	2	2	0	#NULL!	0	#NULL!	109	68	29	145	1	1.45	2.1025	13.7931	1
12	1	2	1	7	3	1	3	1	0	1	3	2	2	0	#NULL!	0	#NULL!	111	72	32	142	1	1.42	2.0164	15.8699	2
10	1	2	1	4	4	2	4	1	1	1	2	2	4	0	#NULL!	0	#NULL!	100	59	20	127	1	1.27	1.6129	12.4	1
7	1	2	1	2	5	2	5	1	1	1	3	1	4	0	#NULL!	0	#NULL!	103	65	17	115	1	1.15	1.3225	12.8544	1
11	2	1	1	6	5	2	5	1	0	1	6	3	4	0	#NULL!	0	#NULL!	102	80	30	141	3	1.41	1.9881	15.0898	2
11	2	2	1	7	4	3	5	1	1	1	4	2	4	1	1	0	#NULL!	106	67	26	144	1	1.44	2.0736	12.5386	1
6	2	2	1	1	4	3	5	2	0	1	1	1	3	1	1	0	#NULL!	95	66	17	116	1	1.16	1.3456	12.6338	1
9	2	1	1	4	3	4	4	1	0	1	3	1	3	0	#NULL!	0	#NULL!	83	64	20	142	1	1.42	2.0164	9.91867	1
7	2	1	1	3	3	4	4	2	1	1	1	1	3	0	#NULL!	0	#NULL!	84	62	15	107	1	1.07	1.1449	13.1016	1
10	2	1	1	4	6	2	5	2	1	1	3	2	2	0	#NULL!	0	#NULL!	103	61	20	126	1	1.26	1.5876	12.5976	1
12	1	1	1	7	6	2	5	2	0	1	3	1	2	0	#NULL!	0	#NULL!	103	75	17	129	2	1.29	1.6641	10.2157	1
9	2	1	1	4	5	2	5	2	1	1	4	2	2	0	#NULL!	0	#NULL!	98	65	17	119	1	1.19	1.4161	12.0048	1
8	1	1	1	2	5	2	5	1	0	1	8	3	3	0	#NULL!	0	#NULL!	110	68	20	126	2	1.26	1.5876	12.5976	1
13	2	2	1	8	5	2	4	1	0	1	3	3	2	1	1	0	#NULL!	85	68	57	141	1	1.41	1.9881	28.6706	4
6	1	2	1	2	5	2	5	1	0	1	3	2	4	0	#NULL!	0	#NULL!	96	74	20	116	3	1.16	1.3456	14.8633	2
8	2	2	1	3	5	2	5	1	0	1	3	1	4	0	#NULL!	0	#NULL!	100	65	40	130	1	1.3	1.69	23.6686	4
8	2	1	1	3	5	2	5	1	0	1	5	2	3	0	#NULL!	0	#NULL!	93	53	25	135	1	1.35	1.8225	13.7174	2
6	2	1	1	2	5	1	5	2	0	1	1	3	4	1	1	0	#NULL!	90	60	17	104	1	1.04	1.0816	15.7175	2
13	1	1	1	7	5	1	5	2	0	1	1	1	4	0	#NULL!	0	#NULL!	110	65	76	148	1	1.48	2.1904	34.6969	4
7	2	1	1	3	5	2	4	1	0	1	6	2	3	1	4	0	#NULL!	93	60	16	113	1	1.13	1.2769	12.5303	1
13	2	1	1	11	5	2	4	1	0	1	7	2	3	0	#NULL!	0	#NULL!	102	87	35	143	3	1.43	2.0449	17.1158	2
12	1	2	1	6	2	1	2	1	0	1	3	2	2	0	#NULL!	0	#NULL!	92	63	22	132	1	1.32	1.7424	12.6263	1
9	1	2	1	4	2	1	2	1	1	1	3	2	2	0	#NULL!	0	#NULL!	95	57	22	124	1	1.24	1.5376	14.308	2
6	2	1	1	1	4	3	4	1	0	1	1	1	3	0	#NULL!	0	#NULL!	107	63	17	115	1	1.15	1.3225	12.8544	1
6	1	1	1	1	4	3	4	1	0	1	1	1	3	0	#NULL!	0	#NULL!	98	71	15	112	3	1.12	1.2544	11.9579	1
9	1	1	1	4	5	2	4	1	1	1	3	2	4	0	#NULL!	1	1	106	59	31	138	1	1.38	1.9044	16.2781	2
10	1	1	1	4	5	2	4	1	1	1	3	2	4	0	#NULL!	1	1	110	70	40	140	1	1.4	1.96	20.4082	3
9	1	1	1	4	6	2	5	1	0	1	1	3	2	0	#NULL!	0	#NULL!	98	83	43	147	3	1.47	2.1609	19.8991	3
13	1	1	1	8	4	1	4	1	0	1	7	3	2	0	#NULL!	0	#NULL!	88	70	31	140	1	1.4	1.96	15.8163	2
8	2	1	1	4	4	1	4	1	0	1	7	3	2	0	#NULL!	0	#NULL!	91	78	20	124	3	1.24	1.5376	13.0073	1
14	1	1	1	10	5	2	5	2	1	1	4	2	4	0	#NULL!	0	#NULL!	101	54	43	156	1	1.56	2.4336	17.6693	2
8	1	2	1	3	5	2	5	2	1	1	5	2	4	0	#NULL!	0	#NULL!	91	46	20	123	1	1.23	1.5129	13.2196	1
9	1	2	1	4	5	2	5	2	1	1	4	2	3	0	#NULL!	0	#NULL!	95	62	43	130	1	1.3	1.69	25.4438	4
11	2	2	1	6	5	2	5	2	1	1	4	2	3	0	#NULL!	0	#NULL!	102	66	33	143	1	1.43	2.0449	16.1377	2
10	1	1	1	4	4	3	4	1	1	1	6	1	2	0	#NULL!	0	#NULL!	100	47	50	152	1	1.52	2.3104	21.6413	3
9	1	1	1	4	4	3	4	1	1	1	6	2	2	0	#NULL!	0	#NULL!	98	63	28	127	1	1.27	1.6129	17.36	2
10	1	1	1	5	5	2	5	2	0	1	3	3	3	1	1	0	#NULL!	91	64	25	132	1	1.32	1.7424	14.348	2
11	1	2	1	5	5	2	4	2	0	1	5	2	4	1	4	0	#NULL!	109	69	31	141	1	1.41	1.9881	15.5928	2
6	1	2	1	2	5	2	4	2	0	1	5	2	4	1	4	0	#NULL!	113	70	21	124	3	1.24	1.5376	13.6576	2
8	1	1	1	4	5	2	5	1	0	1	2	1	2	1	1	0	#NULL!	90	56	24	140	1	1.4	1.96	12.2449	1
12	1	2	1	7	5	2	4	1	1	1	2	1	3	1	3	0	#NULL!	102	65	34	134	1	1.34	1.7956	18.9352	2
7	2	2	1	3	5	2	4	1	1	1	3	3	3	1	3	0	#NULL!	95	57	20	119	1	1.19	1.4161	14.1233	2
10	2	2	1	5	5	2	4	1	1	1	3	1	3	1	3	0	#NULL!	105	62	43	143	1	1.43	2.0449	21.0279	3
11	1	2	1	7	5	2	5	1	1	1	3	2	3	1	3	0	#NULL!	104	83	31	147	3	1.47	2.1609	14.3459	2
10	1	2	1	6	5	2	5	1	1	1	3	3	3	1	4	0	#NULL!	98	84	46	140	3	1.4	1.96	23.4694	4
9	1	1	1	4	4	2	4	1	0	1	3	2	2	0	#NULL!	0	#NULL!	100	47	25	130	1	1.3	1.69	14.7929	2
10	2	1	1	5	4	2	4	1	0	1	4	1	2	0	#NULL!	0	#NULL!	104	57	20	134	1	1.34	1.7956	11.1383	1
11	2	1	1	7	5	2	4	1	0	1	7	2	3	0	#NULL!	0	#NULL!	101	63	22	130	1	1.3	1.69	13.0178	1
7	1	2	1	3	4	2	5	2	0	1	3	2	4	0	#NULL!	0	#NULL!	70	52	21	124	1	1.24	1.5376	13.6576	2
6	1	1	1	1	5	2	4	1	1	1	2	3	3	1	4	1	6	63	33	15	102	1	1.02	1.0404	14.4175	2
11	1	2	1	6	4	2	5	2	0	1	3	1	4	0	#NULL!	0	#NULL!	92	65	30	137	1	1.37	1.8769	15.9838	2
9	1	2	1	4	4	2	5	2	0	1	3	0	4	0	#NULL!	0	#NULL!	93	69	26	120	1	1.2	1.44	18.0556	2
9	2	2	1	4	5	2	5	2	0	1	4	3	3	1	3	0	#NULL!	109	63	48	138	1	1.38	1.9044	25.2048	4
6	1	2	0	12	5	2	4	1	1	1	8	2	2	0	#NULL!	0	#NULL!	93	67	16	110	2	1.1	1.21	13.2231	1
8	1	2	1	3	5	2	2	1	0	1	6	2	3	0	#NULL!	0	#NULL!	102	69	25	130	1	1.3	1.69	14.7929	2
12	1	2	1	7	5	2	2	1	0	1	6	2	3	0	#NULL!	0	#NULL!	102	66	37	130	1	1.3	1.69	21.8935	3
9	2	2	1	5	3	3	5	2	1	1	4	2	4	0	#NULL!	0	#NULL!	93	53	63	125	1	1.25	1.5625	40.32	4
14	2	2	1	10	3	3	5	2	1	1	4	2	4	0	#NULL!	0	#NULL!	102	69	38	148	1	1.48	2.1904	17.3484	2
6	2	2	1	2	4	3	5	2	0	1	1	1	3	0	#NULL!	0	#NULL!	98	61	18	118	1	1.18	1.3924	12.9273	1
14	1	2	1	9	3	1	1	1	1	1	5	3	2	1	1	0	#NULL!	116	78	40	163	2	1.63	2.6569	15.0551	1
13	1	2	1	8	3	2	4	1	1	1	4	1	3	0	#NULL!	0	#NULL!	117	82	48	148	3	1.48	2.1904	21.9138	2
13	1	2	1	8	3	2	2	1	1	1	4	1	2	0	#NULL!	0	#NULL!	110	63	47	144	1	1.44	2.0736	22.6659	2
10	1	2	1	5	5	2	4	1	1	1	1	1	3	0	#NULL!	0	#NULL!	98	52	20	123	1	1.23	1.5129	13.2196	1
14	1	2	1	8	4	3	3	1	0	1	5	2	3	0	#NULL!	0	#NULL!	109	72	54	165	1	1.65	2.7225	19.8347	2
8	1	2	1	4	4	3	1	1	1	1	5	3	3	0	#NULL!	0	#NULL!	106	70	29	136	1	1.36	1.8496	15.6791	2
7	1	2	1	3	3	3	4	1	1	1	4	2	2	0	#NULL!	0	#NULL!	91	52	15	107	1	1.07	1.1449	13.1016	1
8	2	2	1	4	3	3	4	1	1	1	4	1	2	0	#NULL!	0	#NULL!	95	54	19	124	1	1.24	1.5376	12.3569	1
6	1	2	1	2	3	3	2	1	1	1	3	1	2	0	#NULL!	0	#NULL!	95	57	18	121	1	1.21	1.4641	12.2942	1
14	1	2	1	10	4	2	4	1	0	1	4	1	2	0	#NULL!	0	#NULL!	101	72	31	152	1	1.52	2.3104	13.4176	1
11	1	2	1	7	4	2	4	1	0	1	4	2	2	0	#NULL!	0	#NULL!	95	63	23	130	1	1.3	1.69	13.6095	1
9	1	2	1	4	4	2	4	1	0	1	4	3	2	0	#NULL!	0	#NULL!	103	62	21	128	1	1.28	1.6384	12.8174	1
11	1	2	1	5	3	1	1	1	1	1	3	1	2	0	#NULL!	0	#NULL!	104	65	25	136	1	1.36	1.8496	13.5164	1
7	1	2	1	2	3	1	1	1	1	1	3	2	1	0	#NULL!	0	#NULL!	98	60	18	122	1	1.22	1.4884	12.0935	1
10	1	2	1	5	2	2	2	1	1	1	3	1	1	0	#NULL!	1	1	99	49	19	130	1	1.3	1.69	11.2426	1
14	1	2	1	9	3	1	1	1	1	1	3	3	2	0	#NULL!	0	#NULL!	108	70	38	165	1	1.65	2.7225	13.9578	1
14	1	2	1	10	3	3	2	1	1	1	6	3	3	1	1	0	#NULL!	159	86	90	172	3	1.72	2.9584	30.4218	4
6	1	2	1	1	1	1	2	4	1	1	2	3	1	0	#NULL!	0	#NULL!	90	50	9	99	1	0.99	0.9801	9.18274	1
9	1	2	1	4	4	3	3	1	1	1	2	1	3	0	#NULL!	0	#NULL!	105	63	22	130	1	1.3	1.69	13.0178	1
6	1	2	1	1	4	3	3	1	1	1	5	3	2	0	#NULL!	0	#NULL!	102	58	14	117	1	1.17	1.3689	10.2272	1
13	1	2	1	8	5	2	3	1	1	1	4	2	3	0	#NULL!	0	#NULL!	108	70	31	155	1	1.55	2.4025	12.9032	1
14	1	2	1	9	3	3	3	1	1	1	5	2	2	0	#NULL!	0	#NULL!	120	62	48	168	1	1.68	2.8224	17.0068	2
8	1	2	1	3	4	3	3	1	1	1	6	2	3	0	#NULL!	0	#NULL!	103	63	19	130	1	1.3	1.69	11.2426	1
9	1	2	1	4	4	3	4	1	1	1	6	3	2	0	#NULL!	0	#NULL!	99	72	16	128	2	1.28	1.6384	9.76562	1
8	1	2	1	2	4	3	3	1	1	1	5	1	2	0	#NULL!	0	#NULL!	96	59	14	120	1	1.2	1.44	9.72222	1
6	1	2	1	1	4	1	1	1	1	1	10	0	2	0	#NULL!	0	#NULL!	96	55	13	111	1	1.11	1.2321	10.5511	1
8	1	2	1	3	5	2	3	1	1	1	6	2	3	0	#NULL!	0	#NULL!	100	60	14	123	1	1.23	1.5129	9.25375	1
6	1	2	1	2	4	3	4	1	1	1	4	2	2	0	#NULL!	0	#NULL!	95	66	11	110	2	1.1	1.21	9.09091	1
6	2	2	1	2	4	3	5	2	0	1	3	0	3	0	#NULL!	0	#NULL!	90	50	19	116	1	1.16	1.3456	14.1201	2
9	1	2	1	4	4	3	5	2	0	1	3	2	3	0	#NULL!	0	#NULL!	112	61	27	128	2	1.28	1.6384	16.4795	2
11	1	2	1	7	4	3	5	2	0	1	3	2	3	0	#NULL!	0	#NULL!	105	55	52	165	1	1.65	2.7225	19.1001	2
8	1	2	1	4	4	1	5	2	1	1	5	3	3	1	4	0	#NULL!	101	58	51	147	1	1.47	2.1609	23.6013	4
10	1	2	1	5	6	2	3	1	1	1	10	3	3	1	1	0	#NULL!	114	82	55	135	2	1.35	1.8225	30.1783	4
12	1	2	1	7	5	2	4	1	1	1	2	1	3	1	3	0	#NULL!	110	70	41	140	1	1.4	1.96	20.9184	2
12	1	1	1	8	5	3	6	2	0	1	3	3	4	0	#NULL!	0	#NULL!	117	75	72	155	2	1.55	2.4025	29.9688	4
12	1	2	1	8	5	2	4	1	1	1	3	2	4	0	#NULL!	0	#NULL!	113	71	52	160	1	1.6	2.56	20.3125	2
11	2	1	1	6	4	1	3	1	1	1	4	2	2	0	#NULL!	0	#NULL!	88	48	24	133	1	1.33	1.7689	13.5678	1
10	1	2	1	5	5	2	4	1	1	1	3	2	4	1	3	0	#NULL!	108	78	42	149	2	1.49	2.2201	18.9181	2
10	2	2	1	5	4	2	4	1	1	1	2	2	2	1	4	0	#NULL!	108	52	21	122	1	1.22	1.4884	14.1091	2
14	2	2	1	9	4	2	4	1	1	1	2	2	3	1	4	0	#NULL!	115	79	46	153	2	1.53	2.3409	19.6506	2
11	1	1	1	6	3	1	3	1	1	1	2	1	1	1	2	0	#NULL!	102	58	44	134	1	1.34	1.7956	24.5043	4
14	1	1	1	8	5	2	5	2	0	1	2	1	2	1	1	0	#NULL!	117	71	42	160	1	1.6	2.56	16.4062	2
11	1	1	1	6	3	1	3	1	1	1	6	3	1	0	2	0	#NULL!	109	58	42	141	1	1.41	1.9881	21.1257	2
8	2	2	1	3	4	2	5	1	1	1	4	2	2	0	#NULL!	0	#NULL!	99	63	22	126	1	1.26	1.5876	13.8574	2
9	1	1	1	4	5	2	5	1	0	1	3	2	3	0	#NULL!	0	#NULL!	101	86	21	127	3	1.27	1.6129	13.02	1
13	1	1	1	10	4	2	5	1	0	1	3	1	3	0	#NULL!	0	#NULL!	109	95	41	159	3	1.59	2.5281	16.2177	2
11	2	2	1	7	4	2	5	1	0	1	3	1	3	0	#NULL!	0	#NULL!	116	70	40	150	2	1.5	2.25	17.7778	2
8	2	1	1	3	5	2	5	1	0	1	1	1	4	0	#NULL!	0	#NULL!	93	59	29	134	1	1.34	1.7956	16.1506	2
10	1	1	1	5	4	1	5	2	0	1	5	2	2	0	#NULL!	0	#NULL!	110	72	26	131	2	1.31	1.7161	15.1506	2
9	2	1	1	4	2	3	5	2	0	1	5	2	2	0	#NULL!	0	#NULL!	102	70	18	121	1	1.21	1.4641	12.2942	1
14	2	1	1	10	6	2	4	1	1	1	4	1	4	0	#NULL!	0	#NULL!	115	62	153	42	1	0.42	0.1764	17.5	2
9	2	2	1	4	4	1	6	2	0	1	5	3	3	0	#NULL!	0	#NULL!	111	71	28	135	1	1.35	1.8225	15.3635	2
11	1	3	1	6	4	3	5	2	1	1	4	2	3	0	#NULL!	0	#NULL!	99	61	47	150	1	1.5	2.25	20.8889	2
12	1	1	1	7	2	2	5	2	1	1	4	2	3	0	#NULL!	0	#NULL!	106	65	29	138	1	1.38	1.9044	15.2279	2
11	1	1	1	6	4	1	5	2	0	1	2	3	2	1	2	0	#NULL!	81	60	52	147	1	1.47	2.1609	24.064	3
9	1	1	1	4	4	2	5	1	0	1	2	3	2	0	#NULL!	0	#NULL!	107	58	30	138	1	1.38	1.9044	15.753	2
12	1	1	1	7	5	2	3	1	1	1	5	2	2	0	#NULL!	0	#NULL!	105	59	31	145	1	1.45	2.1025	14.7444	1
12	1	1	1	6	5	1	4	1	1	1	7	2	3	0	#NULL!	1	1	110	80	38	140	2	1.4	1.96	19.3878	2
13	1	1	1	7	2	3	2	1	1	1	6	2	3	0	#NULL!	0	#NULL!	103	52	39	148	1	1.48	2.1904	17.805	2
12	1	1	1	6	4	2	4	2	0	1	4	1	4	0	#NULL!	0	#NULL!	95	62	29	140	1	1.4	1.96	14.7959	1
13	1	1	1	8	5	2	5	1	1	1	6	2	3	0	#NULL!	0	#NULL!	115	90	65	150	3	1.5	2.25	28.8889	4
13	1	1	1	8	5	2	4	2	1	1	6	1	4	0	#NULL!	0	#NULL!	110	59	31	143	1	1.43	2.0449	15.1597	2
10	1	1	1	5	5	2	5	2	0	1	1	1	2	1	6	0	#NULL!	113	67	57	143	1	1.43	2.0449	27.8742	4
7	1	1	1	3	5	2	5	2	0	1	1	3	2	0	#NULL!	0	#NULL!	104	69	33	134	1	1.34	1.7956	18.3783	3
12	1	1	1	8	5	2	4	1	0	1	3	2	3	0	#NULL!	0	#NULL!	110	70	51	156	1	1.56	2.4336	20.9566	2
14	2	1	1	10	4	2	5	2	0	1	4	2	1	0	#NULL!	1	2	111	51	35	140	1	1.4	1.96	17.8571	2
6	1	1	1	2	4	2	5	2	0	1	3	3	1	0	#NULL!	0	#NULL!	102	75	20	118	2	1.18	1.3924	14.3637	2
13	1	1	1	8	5	2	4	1	1	1	3	2	3	0	#NULL!	0	#NULL!	98	53	32	148	1	1.48	2.1904	14.6092	1
8	2	1	1	3	5	2	1	1	1	1	3	3	3	0	#NULL!	0	#NULL!	99	60	20	125	1	1.25	1.5625	12.8	1
10	2	1	1	3	6	2	5	1	0	1	1	1	4	0	#NULL!	0	#NULL!	100	71	20	138	1	1.38	1.9044	10.502	1
13	2	1	1	9	5	2	5	1	0	1	1	3	3	0	#NULL!	0	#NULL!	92	61	40	160	1	1.6	2.56	15.625	2
6	1	1	1	1	4	2	4	1	0	1	6	3	2	0	#NULL!	0	#NULL!	102	64	21	121	1	1.21	1.4641	14.3433	2
14	1	1	1	11	4	2	4	1	0	1	6	2	2	0	#NULL!	0	#NULL!	120	65	70	175	1	1.75	3.0625	22.8571	2
14	2	2	1	9	5	2	5	2	0	1	3	2	4	1	1	0	#NULL!	121	79	60	152	2	1.52	2.3104	25.9695	3
12	2	2	1	8	5	2	4	1	0	0	0	0	3	0	#NULL!	0	#NULL!	97	63	40	146	1	1.46	2.1316	18.7652	2
11	2	2	1	7	6	2	5	1	0	1	2	1	4	0	#NULL!	0	#NULL!	94	55	37	154	1	1.54	2.3716	15.6013	2
13	2	1	1	9	4	3	5	1	1	1	4	2	3	0	#NULL!	0	#NULL!	114	71	50	163	1	1.63	2.6569	18.8189	2
12	2	1	1	7	5	2	5	1	1	1	2	1	4	0	#NULL!	0	#NULL!	103	68	42	157	1	1.57	2.4649	17.0392	2
10	2	1	1	6	4	3	5	1	1	1	3	3	3	1	3	0	#NULL!	98	66	40	142	1	1.42	2.0164	19.8373	2
7	2	2	1	3	5	2	5	2	0	0	0	0	4	0	#NULL!	0	#NULL!	97	62	28	119	1	1.19	1.4161	19.7726	3
8	2	1	1	3	4	3	4	1	0	0	0	0	3	0	#NULL!	0	#NULL!	88	56	27	124	1	1.24	1.5376	17.5598	2
13	2	2	1	9	5	2	4	2	0	0	0	0	4	0	#NULL!	0	#NULL!	116	72	46	157	1	1.57	2.4649	18.662	2
9	2	1	1	4	4	3	4	1	0	1	2	1	3	1	4	0	#NULL!	99	57	29	135	1	1.35	1.8225	15.9122	2
10	2	1	1	5	6	2	5	1	0	0	0	0	4	0	#NULL!	0	#NULL!	104	66	36	134	1	1.34	1.7956	20.049	2
14	2	1	1	10	4	3	4	2	0	0	0	0	3	0	#NULL!	0	#NULL!	112	68	42	154	1	1.54	2.3716	17.7096	2
10	2	1	1	6	4	2	5	1	0	0	0	0	3	1	3	0	#NULL!	88	53	27	133	1	1.33	1.7689	15.2637	2
8	2	2	1	3	5	2	5	1	1	0	0	0	4	0	#NULL!	0	#NULL!	102	68	37	134	1	1.34	1.7956	20.6059	3
11	2	1	1	7	4	3	5	1	0	0	0	2	3	0	#NULL!	0	#NULL!	96	62	42	154	1	1.54	2.3716	17.7096	2
11	2	2	1	6	5	2	5	2	0	0	0	0	4	1	1	0	#NULL!	103	72	37	152	1	1.52	2.3104	16.0145	2
13	2	2	1	9	5	2	5	2	1	1	3	2	4	0	#NULL!	0	#NULL!	97	64	32	143	1	1.43	2.0449	15.6487	2
13	2	1	1	8	4	3	5	1	1	1	3	2	3	1	4	0	#NULL!	121	72	44	153	2	1.53	2.3409	18.7962	2
11	2	1	1	6	5	2	5	2	0	1	3	3	4	0	#NULL!	0	#NULL!	93	64	32	141	1	1.41	1.9881	16.0958	2
7	2	2	1	3	6	2	5	1	0	1	1	1	4	0	#NULL!	1	1	92	56	22	121	1	1.21	1.4641	15.0263	2
11	2	1	1	7	5	2	5	1	0	0	0	2	4	0	#NULL!	0	#NULL!	92	64	28	134	1	1.34	1.7956	15.5937	2
11	2	1	1	7	5	2	5	2	0	0	0	0	4	0	#NULL!	0	#NULL!	92	59	42	139	1	1.39	1.9321	21.738	3
10	2	1	1	5	5	2	5	1	1	1	3	2	4	0	#NULL!	0	#NULL!	105	67	37	133	1	1.33	1.7689	20.917	3
9	2	2	1	5	5	2	5	2	1	0	0	0	4	0	#NULL!	0	#NULL!	102	72	23	121	2	1.21	1.4641	15.7093	2
8	2	1	1	3	4	3	5	1	0	0	0	0	3	0	#NULL!	0	#NULL!	87	54	26	122	1	1.22	1.4884	17.4684	2
13	2	1	1	9	5	2	5	1	0	1	3	1	3	1	3	0	#NULL!	112	72	42	147	1	1.47	2.1609	19.4363	2
7	2	2	1	3	4	3	5	2	0	1	3	2	4	0	#NULL!	0	#NULL!	92	58	19	117	1	1.17	1.3689	13.8798	2
11	2	2	1	6	4	3	5	2	0	0	0	3	4	0	#NULL!	0	#NULL!	103	72	28	135	1	1.35	1.8225	15.3635	2
13	2	2	1	8	4	3	5	1	0	1	2	2	3	1	3	0	#NULL!	101	68	34	141	1	1.41	1.9881	17.1018	2
12	2	1	1	7	5	2	5	2	0	0	0	0	4	0	#NULL!	0	#NULL!	98	67	35	133	1	1.33	1.7689	19.7863	2
11	2	2	1	6	4	3	5	1	1	1	2	1	3	0	#NULL!	0	#NULL!	94	59	37	143	1	1.43	2.0449	18.0938	2
12	2	2	1	7	5	2	5	2	0	0	0	0	4	0	#NULL!	0	#NULL!	110	72	38	145	1	1.45	2.1025	18.0737	2
11	1	2	1	6	4	3	5	1	1	1	3	2	3	0	#NULL!	0	#NULL!	107	72	41	153	1	1.53	2.3409	17.5146	2
8	1	2	1	3	5	2	4	2	0	0	0	0	4	0	#NULL!	0	#NULL!	93	62	27	125	1	1.25	1.5625	17.28	2
7	1	2	1	3	4	3	5	2	1	1	5	3	4	0	#NULL!	0	#NULL!	87	53	23	121	1	1.21	1.4641	15.7093	2
9	1	1	1	5	5	2	5	2	0	1	3	2	4	1	4	0	#NULL!	103	67	25	126	1	1.26	1.5876	15.747	2
14	2	1	1	9	6	2	5	2	0	1	3	2	4	0	#NULL!	0	#NULL!	104	72	60	156	1	1.56	2.4336	24.6548	3
11	1	3	1	6	4	3	5	1	1	0	0	0	3	1	4	0	#NULL!	112	72	44	152	1	1.52	2.3104	19.0443	2
13	1	1	1	8	5	2	5	2	0	1	3	3	4	0	#NULL!	0	#NULL!	117	73	59	149	2	1.49	2.2201	26.5754	3
12	1	3	1	8	4	3	4	1	0	0	0	0	3	1	3	0	#NULL!	99	61	33	142	1	1.42	2.0164	16.3658	2
13	1	1	1	8	5	2	5	2	0	1	4	3	4	0	#NULL!	0	#NULL!	106	73	47	157	1	1.57	2.4649	19.0677	2
13	1	1	1	3	5	2	4	2	1	1	2	3	4	1	2	0	#NULL!	119	73	65	153	2	1.53	2.3409	27.7671	4
11	1	1	1	7	5	2	5	2	0	0	0	2	4	0	#NULL!	0	#NULL!	105	69	38	149	1	1.49	2.2201	17.1163	2
10	1	2	1	6	4	3	5	2	0	1	1	3	3	0	#NULL!	0	#NULL!	102	62	27	136	1	1.36	1.8496	14.5978	2
12	2	1	1	8	5	2	5	1	0	1	2	1	3	1	1	0	#NULL!	104	68	39	142	1	1.42	2.0164	19.3414	2
9	2	2	1	4	4	3	4	1	0	0	0	0	3	0	#NULL!	0	#NULL!	99	63	26	133	1	1.33	1.7689	14.6984	2
11	1	1	1	7	6	2	5	2	0	1	4	2	4	0	#NULL!	0	#NULL!	112	63	46	152	1	1.52	2.3104	19.91	2
11	1	2	1	6	4	2	5	2	0	0	0	0	4	1	4	0	#NULL!	107	62	54	142	1	1.42	2.0164	26.7804	4
13	2	1	1	8	4	3	4	2	1	1	2	1	3	0	#NULL!	0	#NULL!	112	71	42	156	1	1.56	2.4336	17.2584	2
6	2	1	1	2	6	2	6	2	0	1	3	3	4	0	#NULL!	0	#NULL!	94	58	18	122	1	1.22	1.4884	12.0935	1
8	1	1	1	4	5	2	4	1	0	1	2	2	3	0	#NULL!	0	#NULL!	101	64	31	131	1	1.31	1.7161	18.0642	2
14	2	1	1	10	5	2	4	1	0	1	2	1	3	0	#NULL!	0	#NULL!	109	62	158	45	1	0.45	0.2025	19	2
10	1	2	1	6	4	3	5	1	1	0	0	0	2	0	#NULL!	0	#NULL!	105	67	25	138	1	1.38	1.9044	13.1275	1
7	2	1	1	3	5	2	5	2	0	0	0	0	4	0	#NULL!	0	#NULL!	85	52	19	115	1	1.15	1.3225	14.3667	2
11	1	2	1	7	3	3	5	1	1	1	1	1	2	0	#NULL!	0	#NULL!	103	69	28	144	1	1.44	2.0736	13.5031	1
9	2	2	1	5	3	3	5	1	1	1	1	3	2	0	#NULL!	0	#NULL!	107	71	28	136	1	1.36	1.8496	15.1384	2
12	2	2	1	8	5	2	5	2	1	0	0	0	4	0	#NULL!	0	#NULL!	106	66	56	146	1	1.46	2.1316	26.2713	4
13	1	1	1	9	4	3	1	1	1	1	6	2	2	0	#NULL!	0	#NULL!	109	71	54	159	1	1.59	2.5281	21.3599	2
14	2	2	1	10	5	2	5	1	1	1	3	1	4	0	#NULL!	0	#NULL!	112	73	62	165	1	1.65	2.7225	22.7732	2
8	1	2	1	4	5	2	5	1	1	1	3	3	4	0	#NULL!	0	#NULL!	97	65	43	135	1	1.35	1.8225	23.594	4
13	1	1	1	9	6	2	5	1	0	1	3	2	4	0	#NULL!	0	#NULL!	113	72	52	165	1	1.65	2.7225	19.1001	2
7	1	2	1	9	5	2	4	1	1	1	1	3	4	0	#NULL!	0	#NULL!	102	61	21	131	1	1.31	1.7161	12.237	1
10	2	1	1	7	5	2	4	1	1	1	1	1	4	0	#NULL!	0	#NULL!	109	59	38	144	1	1.44	2.0736	18.3256	2
13	1	2	1	10	4	4	5	2	0	1	4	2	3	0	#NULL!	0	#NULL!	114	71	51	155	1	1.55	2.4025	21.2279	2
8	2	1	1	4	4	4	5	2	0	1	4	3	3	0	#NULL!	0	#NULL!	93	62	23	124	1	1.24	1.5376	14.9584	2
13	1	2	1	9	4	3	4	1	1	1	3	1	2	0	#NULL!	0	#NULL!	108	71	48	161	1	1.61	2.5921	18.5178	2
7	2	2	1	2	4	3	5	1	1	0	0	0	2	0	#NULL!	0	#NULL!	91	62	19	121	1	1.21	1.4641	12.9773	1
10	1	1	1	7	6	2	5	1	1	0	0	0	4	0	#NULL!	0	#NULL!	98	59	41	153	1	1.53	2.3409	17.5146	2
9	2	1	1	6	3	3	1	1	1	1	5	3	2	0	#NULL!	0	#NULL!	89	59	28	139	1	1.39	1.9321	14.492	2
6	1	1	1	2	5	2	5	1	1	1	3	3	4	0	#NULL!	0	#NULL!	91	54	21	116	1	1.16	1.3456	15.6064	2
9	2	1	1	6	5	2	5	1	1	1	3	2	4	0	#NULL!	0	#NULL!	104	58	31	139	1	1.39	1.9321	16.0447	2
13	2	1	1	10	5	2	5	1	1	1	3	1	4	0	#NULL!	0	#NULL!	114	72	53	159	1	1.59	2.5281	20.9644	2
10	1	2	1	6	4	3	4	1	0	0	0	0	2	0	#NULL!	0	#NULL!	98	52	34	148	1	1.48	2.1904	15.5223	2
6	1	2	1	2	5	2	4	2	1	1	1	3	3	0	#NULL!	0	#NULL!	89	56	25	117	1	1.17	1.3689	18.2628	3
13	2	2	1	9	4	3	4	1	1	1	3	3	2	0	#NULL!	0	#NULL!	116	73	62	161	1	1.61	2.5921	23.9188	3
14	1	1	1	10	6	2	5	1	1	1	2	2	4	0	#NULL!	0	#NULL!	117	74	61	168	1	1.68	2.8224	21.6128	2
11	2	1	1	8	6	2	5	1	1	1	3	3	4	0	#NULL!	0	#NULL!	106	62	38	157	1	1.57	2.4649	15.4164	2
8	1	2	1	4	4	3	1	1	1	1	6	3	2	0	#NULL!	0	#NULL!	101	54	32	135	1	1.35	1.8225	17.5583	2
13	2	2	1	9	4	3	1	1	1	1	6	2	2	0	#NULL!	0	#NULL!	98	62	42	162	1	1.62	2.6244	16.0037	2
14	1	1	1	10	5	4	5	2	0	1	4	2	4	0	#NULL!	0	#NULL!	115	69	47	167	1	1.67	2.7889	16.8525	2
6	1	1	1	2	4	3	5	2	1	1	2	3	3	0	#NULL!	0	#NULL!	97	52	16	119	1	1.19	1.4161	11.2986	1
12	2	1	1	8	4	3	5	2	1	1	2	2	3	0	#NULL!	0	#NULL!	109	69	54	156	1	1.56	2.4336	22.1893	3
9	2	2	1	5	4	2	4	1	0	1	3	2	4	1	1	0	#NULL!	93	57	29.9	135	1	1.35	1.8225	16.406	2
9	1	2	1	4	5	2	4	1	0	1	1	1	4	0	#NULL!	0	#NULL!	85	65	26	131	1	1.31	1.7161	15.1506	2
8	1	2	1	4	5	2	4	1	0	1	3	2	4	0	#NULL!	1	1	103	78	26	134	1	1.34	1.7956	14.4798	2
9	1	2	1	4	5	2	5	2	1	1	4	2	4	0	#NULL!	1	1	105	63	26	126	1	1.26	1.5876	16.3769	2
12	2	2	1	8	4	2	4	1	0	1	2	1	4	1	1	0	#NULL!	115	60	86	163	1	1.63	2.6569	32.3685	4
13	2	2	1	9	5	2	5	2	1	1	4	2	4	0	#NULL!	0	#NULL!	120	69	55	158	2	1.58	2.4964	22.0317	2
11	1	2	1	7	5	2	4	1	0	1	3	2	4	0	#NULL!	0	#NULL!	115	76	40	146	2	1.46	2.1316	18.7652	2
9	1	1	1	4	5	2	5	2	0	1	2	2	4	0	#NULL!	0	#NULL!	102	63	45	144	1	1.44	2.0736	21.7014	3
11	1	1	1	7	4	3	4	1	0	1	3	2	3	0	#NULL!	0	#NULL!	101	64	39	142	1	1.42	2.0164	19.3414	2
12	1	2	1	8	4	2	4	1	0	1	2	1	2	0	#NULL!	0	#NULL!	110	72	60	162	1	1.62	2.6244	22.8624	3
7	1	2	1	2	5	2	5	2	1	1	1	1	4	0	#NULL!	0	#NULL!	99	63	26	128	1	1.28	1.6384	15.8691	2
13	1	3	1	9	5	2	4	1	0	1	4	2	2	0	#NULL!	0	#NULL!	113	71	58	161	1	1.61	2.5921	22.3757	2
9	2	1	1	3	4	3	4	1	0	1	4	2	2	0	#NULL!	0	#NULL!	107	68	30	131	1	1.31	1.7161	17.4815	2
10	2	2	1	6	5	2	4	1	0	1	3	3	3	0	#NULL!	0	#NULL!	105	72	39	142	1	1.42	2.0164	19.3414	2
11	1	2	1	7	5	2	4	1	0	1	5	2	3	0	#NULL!	0	#NULL!	115	73	49	153	1	1.53	2.3409	20.9321	2
14	2	1	1	10	5	4	5	2	1	1	3	1	3	0	#NULL!	0	#NULL!	116	88	57	159	2	1.59	2.5281	22.5466	2
11	2	1	1	7	5	4	5	2	0	1	3	2	3	0	#NULL!	0	#NULL!	109	69	51	148	1	1.48	2.1904	23.2834	3
10	2	2	1	6	5	2	5	1	0	1	3	2	3	0	#NULL!	0	#NULL!	99	60	53	136	2	1.36	1.8496	28.6548	4
8	1	1	1	3	5	3	4	1	1	1	5	3	3	0	#NULL!	0	#NULL!	102	69	52	131	2	1.31	1.7161	30.3013	4
13	1	2	1	9	4	2	5	2	1	1	4	3	4	0	#NULL!	0	#NULL!	113	68	48	154	1	1.54	2.3716	20.2395	2
12	1	1	1	7	4	3	5	2	0	1	3	2	3	0	#NULL!	0	#NULL!	105	66	45	147	1	1.47	2.1609	20.8247	2
6	2	1	1	2	5	2	5	2	0	1	3	3	4	0	#NULL!	0	#NULL!	89	58	16	117	1	1.17	1.3689	11.6882	1
14	1	1	1	10	5	2	5	2	0	1	3	1	4	0	#NULL!	0	#NULL!	117	72	44	157	1	1.57	2.4649	17.8506	2
9	2	2	1	4	5	2	4	1	1	1	5	3	2	0	#NULL!	0	#NULL!	100	59	51	133	1	1.33	1.7689	28.8315	4
8	2	1	1	3	4	4	5	2	1	1	5	3	3	0	#NULL!	0	#NULL!	95	61	23	132	1	1.32	1.7424	13.2002	1
14	1	1	1	10	3	3	5	2	1	0	0	0	3	0	#NULL!	0	#NULL!	116	67	59	168	1	1.68	2.8224	20.9042	2
9	2	1	1	5	5	2	4	1	0	1	2	2	3	0	#NULL!	0	#NULL!	93	59	28	141	1	1.41	1.9881	14.0838	2
10	2	1	1	6	6	2	5	1	1	1	1	3	4	0	#NULL!	0	#NULL!	101	65	26	143	1	1.43	2.0449	12.7146	1
14	1	1	1	10	6	2	5	1	1	1	1	1	4	0	#NULL!	0	#NULL!	109	71	43	167	1	1.67	2.7889	15.4183	1
7	2	1	1	3	5	2	4	1	1	1	1	1	3	0	#NULL!	0	#NULL!	89	57	16	123	1	1.23	1.5129	10.5757	1
6	1	1	1	1	4	3	4	1	0	1	2	2	2	0	#NULL!	0	#NULL!	94	55	16	115	1	1.15	1.3225	12.0983	1
7	1	2	1	5	4	3	5	2	1	1	2	2	3	0	#NULL!	0	#NULL!	62	57	19	126	1	1.26	1.5876	11.9678	1
9	1	3	1	5	4	3	1	1	1	1	4	2	2	0	#NULL!	0	#NULL!	102	62	40	144	1	1.44	2.0736	19.2901	2
10	2	2	1	6	4	3	5	2	1	1	3	1	3	0	#NULL!	0	#NULL!	102	58	32	142	1	1.42	2.0164	15.8699	2
11	2	2	1	6	5	2	5	2	0	1	3	2	4	0	#NULL!	1	1	99	63	37	138	1	1.38	1.9044	19.4287	2
12	1	1	1	7	4	2	4	1	0	1	1	1	3	0	#NULL!	0	#NULL!	105	68	39	147	1	1.47	2.1609	18.048	2
10	2	1	0	12	1	4	1	1	1	1	8	3	1	1	1	0	#NULL!	100	63	31	136	1	1.36	1.8496	16.7604	2
9	1	2	1	5	4	3	1	1	1	1	6	3	2	0	#NULL!	0	#NULL!	103	61	28	143	1	1.43	2.0449	13.6926	2
8	1	2	1	3	5	2	5	2	1	1	1	1	4	0	#NULL!	0	#NULL!	105	71	34	138	1	1.38	1.9044	17.8534	2
14	1	2	1	10	4	3	1	1	1	1	6	2	2	0	#NULL!	0	#NULL!	108	72	53	159	1	1.59	2.5281	20.9644	2
11	1	1	1	6	4	3	5	2	1	1	2	0	4	0	#NULL!	0	#NULL!	102	64	40	136	1	1.36	1.8496	21.6263	3
13	2	1	1	8	5	2	4	1	0	1	3	1	3	1	1	0	#NULL!	106	74	44	150	1	1.5	2.25	19.5556	2
12	1	1	1	7	5	3	4	2	0	1	2	2	2	0	#NULL!	0	#NULL!	110	71	34	147	1	1.47	2.1609	15.7342	2
7	2	2	0	12	6	2	5	2	0	1	1	3	4	1	1	0	#NULL!	98	61	14	116	1	1.16	1.3456	10.4043	1
9	1	2	0	12	1	4	1	4	1	0	0	0	1	0	#NULL!	0	#NULL!	103	64	31	137	1	1.37	1.8769	16.5166	2
11	1	1	1	6	5	2	4	1	0	1	1	1	3	0	#NULL!	0	#NULL!	110	67	51	156	1	1.56	2.4336	20.9566	2
9	2	3	0	12	1	4	1	4	1	1	1	1	1	1	5	1	1	109	71	25	126	1	1.26	1.5876	15.747	2
10	2	1	1	5	5	3	5	4	0	1	1	3	3	0	#NULL!	0	#NULL!	101	61	35	138	1	1.38	1.9044	18.3785	2
8	1	3	1	3	5	3	1	1	0	1	1	1	3	0	#NULL!	0	#NULL!	96	63	19	122	1	1.22	1.4884	12.7654	1
7	1	2	1	2	4	3	1	1	0	0	0	0	2	0	#NULL!	0	#NULL!	100	69	26	130	1	1.3	1.69	15.3846	2
12	2	1	1	7	5	2	5	2	0	1	1	3	4	0	#NULL!	0	#NULL!	104	70	44	146	1	1.46	2.1316	20.6418	2
6	1	2	1	1	4	3	4	4	1	1	1	3	3	0	#NULL!	0	#NULL!	96	57	12	109	1	1.09	1.1881	10.1002	1
11	1	1	1	6	5	2	5	2	1	0	0	0	4	0	#NULL!	0	#NULL!	110	73	48	147	1	1.47	2.1609	22.213	3
7	1	3	1	3	1	1	1	1	0	1	4	3	1	0	#NULL!	0	#NULL!	102	63	20	121	1	1.21	1.4641	13.6603	2
9	2	1	1	6	5	2	4	2	1	1	4	3	3	0	#NULL!	0	#NULL!	103	69	24	126	1	1.26	1.5876	15.1172	2
11	2	1	1	7	4	3	4	3	0	0	0	0	3	0	#NULL!	0	#NULL!	109	67	37	139	1	1.39	1.9321	19.1501	2
14	1	1	1	10	5	2	5	2	1	1	3	1	4	0	#NULL!	0	#NULL!	115	74	64	164	1	1.64	2.6896	23.7954	3
9	1	2	1	6	4	3	4	1	1	0	0	0	2	0	#NULL!	1	1	105	68	27	129	1	1.29	1.6641	16.225	2
7	2	2	1	3	5	2	4	1	0	1	1	3	3	0	#NULL!	0	#NULL!	99	57	16	118	1	1.18	1.3924	11.491	1
8	1	3	1	4	1	4	1	4	1	1	4	3	1	0	#NULL!	0	#NULL!	104	63	26	133	1	1.33	1.7689	14.6984	2
10	1	1	1	6	5	2	4	1	0	1	2	1	4	1	2	0	#NULL!	105	70	39	142	1	1.42	2.0164	19.3414	2
7	2	2	1	3	5	2	4	1	0	1	1	1	3	0	#NULL!	0	#NULL!	98	59	16	115	1	1.15	1.3225	12.0983	1
11	2	2	1	5	4	3	4	1	0	1	5	2	3	0	#NULL!	0	#NULL!	110	73	52	153	1	1.53	2.3409	22.2137	3
8	1	2	1	4	5	2	5	2	0	1	4	2	4	0	#NULL!	0	#NULL!	102	60	26	124	1	1.24	1.5376	16.9095	2
13	1	2	1	9	5	2	5	2	0	1	5	2	4	0	#NULL!	1	1	115	73	59	161	1	1.61	2.5921	22.7615	2
9	2	2	1	4	4	3	4	1	0	1	5	2	2	0	#NULL!	0	#NULL!	108	66	30	134	1	1.34	1.7956	16.7075	2
7	1	2	1	3	5	2	5	2	1	1	4	3	4	0	#NULL!	0	#NULL!	99	59	14	115	1	1.15	1.3225	10.586	1
13	2	1	1	8	4	3	4	3	0	1	3	3	4	1	5	0	#NULL!	112	74	42	149	1	1.49	2.2201	18.9181	2
8	2	2	1	4	5	2	5	2	0	1	2	3	3	0	#NULL!	0	#NULL!	102	64	22	123	1	1.23	1.5129	14.5416	2
10	2	1	1	5	4	3	4	1	0	1	4	2	2	0	#NULL!	0	#NULL!	104	63	32	131	1	1.31	1.7161	18.6469	2
14	2	1	1	10	6	2	5	2	0	1	2	2	4	0	#NULL!	0	#NULL!	109	67	50	154	1	1.54	2.3716	21.0828	2
10	2	2	1	5	4	3	4	1	0	0	0	0	2	0	#NULL!	0	#NULL!	109	69	37	142	1	1.42	2.0164	18.3495	2
11	2	2	1	8	5	3	4	2	0	1	2	1	4	0	#NULL!	0	#NULL!	108	68	34	139	1	1.39	1.9321	17.5974	2
9	1	1	1	6	4	3	4	1	0	1	1	1	2	0	#NULL!	0	#NULL!	104	69	27	133	1	1.33	1.7689	15.2637	2
12	1	1	1	9	5	2	5	2	0	1	3	2	4	0	#NULL!	0	#NULL!	116	73	58	160	1	1.6	2.56	22.6562	3
14	1	3	1	10	2	4	3	1	1	1	6	2	1	0	#NULL!	0	#NULL!	118	76	69	174	1	1.74	3.0276	22.7903	2
